# Supplementary material for: Characterization of Bacterial Communities of Cold-Smoked Salmon during Storage
Source: Foods. 2021 Feb 7;10(2):362. doi: 10.3390/foods10020362 (PMC7914861; doi:10.3390/foods10020362)
Supplement: Supplementary file 1 [file foods-10-00362-s001.zip]

Archive with 1 entries (1 files):
- foods-1035806-supplementary.xlsx
