# Supplementary material for: Characterization of Bacterial Communities of Cold-Smoked Salmon during Storage
Source: Foods. 2021 Feb 7;10(2):362. doi: 10.3390/foods10020362 (PMC7914861; doi:10.3390/foods10020362)
Supplement: Supplementary file 1 [file foods-10-00362-s001.zip › foods-1035806-supplementary.xlsx]

## Sheet: Feuil3
Table S1. Bacterial growth evolution of lactic acid bacteria (LAB), Enterobacteriaceae, Brochothrix thermosphacta, Vibrio and total viable psychrothropic count (TPVC) in vacuum-packed cold-smoked salmon (CSS) products during 28 days of storage.
LAB	A1	A2	A3	B1	B2	B3	C1	C2	C3
D0	< 2.00 ± 0.00	< 2.00 ± 0.00	3.06 ± 0.55	< 2.00 ± 0.00	< 2.00 ± 0.00	< 2.00 ± 0.00	< 2.00 ± 0.00	< 2.00 ± 0.00	< 2.00 ± 0.00
D7	2.77 ± 0.45	4.54 ± 1.19	5.13 ± 0.96	< 2.00 ± 0.00	2.81 ± 0.15	2.47 ± 0.15	3.40 ± 0.15	4.80 ± 0.69	4.32 ± 0.55
D14	< 2.00 ± 0.00	4.06 ± 0.32	5.45 ± 0.89	< 2.00 ± 0.00	< 2.00 ± 0.00	4.17 ± 0.15	4.23 ± 1.71	6.05 ± 0.96	< 2.00 ± 0.00
D21	< 2.00 ± 0.00	6.26 ± 0.93	6.94 ± 0.55	< 2.00 ± 0.00	< 2.00 ± 0.00	5.14 ± 0.89	4.94 ± 1.26	6.18 ± 1.13	4.43 ± 1.29
D28	< 2.00 ± 0.00	5.14 ± 0.85	6.18 ± 1.26	4.66 ± 0.69	4.55 ± 1.05	6.07 ± 0.32	2.54 ± 0.15	7.52 ± 0.55	5.81 ± 0.75
Enterobacteriaceae	A1	A2	A3	B1	B2	B3	C1	C2	C3
D0	< 1.00 ± 0.00	< 1.00 ± 0.00	< 1.00 ± 0.00	< 1.00 ± 0.00	1.39 ± 0.55	2.27 ± 0.62	1.17 ± 0.15	< 1.00 ± 0.00	< 1.00 ± 0.00
D7	1.17 ± 0.15	< 1.00 ± 0.00	2.23 ± 1.22	< 1.00 ± 0.00	< 1.00 ± 0.00	2.38 ± 0.69	< 1.00 ± 0.00	< 1.00 ± 0.00	< 1.00 ± 0.00
D14	1.47 ± 0.15	1.54 ± 0.15	3.66 ± 0.80	5.13 ± 0.85	5.18 ± 0.00	5.17 ± 0.00	5.51 ± 1.19	3.04 ± 0.00	5.29 ± 0.15
D21	3.32 ± 1.62	4.32 ± 0.84	4.58 ± 0.55	< 1.00 ± 0.00	5.65 ± 0.85	7.00 ± 0.63	5.13 ± 1.22	2.61 ± 0.63	< 1.00 ± 0.00
D28	< 1.00 ± 0.00	< 1.00 ± 0.00	5.17 ± 0.00	< 1.00 ± 0.00	5.21 ± 0.80	5.84 ± 0.99	6.01 ± 0.53	3.26 ± 1.56	6.96 ± 1.21
B. thermosphacta	A1	A2	A3	B1	B2	B3	C1	C2	C3
D0	< 2.00 ± 0.00	< 2.00 ± 0.00	< 2.00 ± 0.00	< 2.00 ± 0.00	< 2.00 ± 0.00	< 2.00 ± 0.00	2.65 ± 0.55	< 2.00 ± 0.00	< 2.00 ± 0.00
D7	< 2.00 ± 0.00	< 2.00 ± 0.00	< 2.00 ± 0.00	< 2.00 ± 0.00	< 2.00 ± 0.00	< 2.00 ± 0.00	< 2.00 ± 0.00	3.60 ± 0.15	< 2.00 ± 0.00
D14	< 2.00 ± 0.00	< 2.00 ± 0.00	< 2.00 ± 0.00	< 2.00 ± 0.00	< 2.00 ± 0.00	3.00 ± 0.00	< 2.00 ± 0.00	< 2.00 ± 0.00	4.08 ± 0.45
D21	< 2.00 ± 0.00	2.30 ± 0.15	< 2.00 ± 0.00	< 2.00 ± 0.00	< 2.00 ± 0.00	3.60 ± 0.85	< 2.00 ± 0.00	4.39 ± 1.31	< 2.00 ± 0.00
D28	< 2.00 ± 0.00	< 2.00 ± 0.00	< 2.00 ± 0.00	< 2.00 ± 0.00	< 2.00 ± 0.00	3.74 ± 1.05	2.54 ± 0.15	5.64 ± 0.15	3.06 ± 0.15
Vibrio	A1	A2	A3	B1	B2	B3	C1	C2	C3
D0	4.39 ± 1.45	< 2.00 ± 0.00	3.07 ± 0.15	< 2.00 ± 0.00	3.25 ± 0.62	4.35 ± 0.80	2.47 ± 0.45	< 2.00 ± 0.00	3.95 ± 0.96
D7	3.06 ± 0.15	4.59 ± 0.15	5.08 ± 1.28	5.90 ± 0.45	3.97 ± 1.62	3.07 ± 0.00	3.49 ± 0.15	4.94 ± 1.08	2.65 ± 0.15
D14	4.72 ± 0.55	3.93 ± 0.75	5.41 ± 1.29	5.26 ± 1.53	5.74 ± 0.75	7.10 ± 0.70	5.89 ± 1.07	5.13 ± 1.52	6.06 ± 1.89
D21	3.84 ± 0.45	7.05 ± 1.07	7.00 ± 0.32	4.74 ± 1.65	6.03 ± 1.79	7.32 ± 0.45	5.05 ± 1.03	6.13 ± 1.38	5.13 ± 1.28
D28	< 2.00 ± 0.00	6.15 ± 1.02	7.07 ± 1.03	6.90 ± 0.15	5.74 ± 0.63	6.75 ± 0.63	6.46 ± 0.45	6.60 ± 0.00	6.98 ± 1.41
TPVC	A1	A2	A3	B1	B2	B3	C1	C2	C3
D0	4.53 ± 0.69	< 2.00 ± 0.00	2.97 ± 0.80	< 2.00 ± 0.00	4.61 ± 0.32	5.78 ± 0.69	2.60 ± 0.15	2.54 ± 0.15	3.87 ± 0.89
D7	3.00 ± 0.45	4.38 ± 0.15	5.13 ± 1.36	6.74 ± 0.07	4.04 ± 0.15	3.40 ± 0.55	3.43 ± 0.68	4.91 ± 0.15	4.35 ± 1.51
D14	6.19 ± 1.28	3.99 ± 1.21	5.40 ± 0.45	5.46 ± 0.15	6.12 ± 1.22	7.05 ± 1.15	5.89 ± 0.00	5.94 ± 1.44	6.04 ± 0.80
D21	3.99 ± 1.24	6.82 ± 1.03	7.08 ± 1.31	4.97 ± 1.51	5.32 ± 0.63	7.30 ± 0.15	5.15 ± 1.41	6.33 ± 1.82	5.32 ± 0.62
D28	< 2.00 ± 0.00	6.17 ± 0.33	7.07 ± 0.32	6.46 ± 0.15	5.64 ± 0.45	6.82 ± 0.55	7.06 ± 1.41	6.61 ± 0.75	7.06 ± 1.02
Results are expressed in Mean ± SD Log CFU/g of CSS products.
